# Supplementary material for: BrainTwin-AI: A Multimodal MRI-EEG-Based Cognitive Digital Twin for Real-Time Brain Health Intelligence
Source: Brain Sci. 2026 Apr 13;16(4):411. doi: 10.3390/brainsci16040411 (PMC13114914; doi:10.3390/brainsci16040411)
Supplement: Supplementary file 1 [file brainsci-16-00411-s001.zip]

Archive with 1 entries (1 files):
- brainsci-4079116-supplementary.pdf
